# Supplementary material for: Amplifications of stemness genes and the capacity of breast tumors for metastasis
Source: Oncotarget. 2020 May 26;11(21):1988–2001. doi: 10.18632/oncotarget.27608 (PMC7260118; doi:10.18632/oncotarget.27608)
Supplement: Supplementary file 3 [file oncotarget-11-1988-s003.xlsx]

## Sheet: Supplementary Figure 1
Chromosome		B1	B1	G1	G1	D1	D1	E1	E1	K1	K1	K2	K2	K7	K7	L1	L1	R1	R1	S1	S1	S2	S2	S3	S3	Ch1	Ch1	Yu1	Yu1		A1	A1	B2	B2	B3	B3	B4	B4	V1	V1	V2	V2	V3	V3	G2	G2	G3	G3	D2
	1p36.33
	1p36.32
	1p36.31
	1p36.23
	1p36.22
	1p36.21
	1p36.13
	1p36.12
	1p36.11
	1p35.3
	1p35.2
	1p35.1
	1p34.3
	1p34.2
	1p34.1
	1p33
	1p32.3
	1p32.2
	1p32.1
	1p31.3
	1p31.2
	1p31.1
	1p22.3
	1p22.2
	1p22.1
	1p21.3
	1p21.2
	1p21.1
	1p13.3
	1p13.2
	1p13.1
	1p12
1	1p11.2
	1p11.1
	1q11
	1q12
	1q21.1
	1q21.2
	1q21.3
	1q22
	1q23.1
	1q23.2
	1q23.3
	1q24.1
	1q24.2
	1q24.3
	1q25.1
	1q25.2
	1q25.3
	1q31.1
	1q31.2
	1q31.3
	1q32.1
	1q32.2
	1q32.3
	1q41
	1q42.11
	1q42.12
	1q42.13
	1q42.2
	1q42.3
	1q43
	1q44
	2p25.3
	2p25.2
	2p25.1
	2p24.3
	2p24.2
	2p24.1
	2p23.3
	2p23.2
	2p23.1
	2p22.3
	2p22.2
	2p22.1
	2p21
	2p16.3
	2p16.2
	2p16.1
	2p15
	2p14
	2p13.3
	2p13.2
	2p13.1
	2p12
2	2p11.2
	2p11.1
	2q11.1
	2q11.2
	2q12.1
	2q12.2
	2q12.3
	2q13
	2q14.1
	2q14.2
	2q14.3
	2q21.1
	2q21.2
	2q21.3
	2q22.1
	2q22.2
	2q22.3
	2q23.1
	2q23.2
	2q23.3
	2q24.1
	2q24.2
	2q24.3
	2q31.1
	2q31.2
	2q31.3
	2q32.1
	2q32.2
	2q32.3
	2q33.1
	2q33.2
	2q33.3
	2q34
	2q35
	2q36.1
	2q36.2
	2q36.3
	2q37.1
	2q37.2
	2q37.3
	3p26.3
	3p26.2
	3p26.1
	3p25.3
	3p25.2
	3p25.1
	3p24.3
	3p24.2
	3p24.1
	3p23
	3p22.3
	3p22.2
	3p22.1
	3p21.33
	3p21.32
	3p21.31
	3p21.2
	3p21.1
	3p14.3
	3p14.2
	3p14.1
	3p13
	3p12.3
	3p12.2
	3p12.1
3	3p11.2
	3p11.1
	3q11.1
	3q11.2
	3q12.1
	3q12.2
	3q12.3
	3q13.11
	3q13.12
	3q13.13
	3q13.2
	3q13.31
	3q13.32
	3q13.33
	3q21.1
	3q21.2
	3q21.3
	3q22.1
	3q22.2
	3q22.3
	3q23
	3q24
	3q25.1
	3q25.2
	3q25.31
	3q25.32
SOX2	3q25.33
	3q26.1
	3q26.2
	3q26.31
	3q26.32
	3q26.33
	3q27.1
	3q27.2
	3q27.3
	3q28
	3q29
	4p16.3
	4p16.2
	4p16.1
	4p15.33
	4p15.32
	4p15.31
	4p15.2
	4p15.1
	4p14
	4p13
4	4p12
	4p11
	4q11
	4q12
	4q13.1
	4q13.2
	4q13.3
	4q21.1
	4q21.21
	4q21.22
	4q21.23
	4q21.3
	4q22.1
	4q22.2
	4q22.3
	4q23
	4q24
	4q25
	4q26
	4q27
	4q28.1
	4q28.2
	4q28.3
	4q31.1
	4q31.21
	4q31.22
	4q31.23
	4q31.3
	4q32.1
	4q32.2
	4q32.3
	4q33
	4q34.1
	4q34.2
	4q34.3
	4q35.1
	4q35.2
TERT	5p15.33
	5p15.32
	5p15.31
	5p15.2
	5p15.1
	5p14.3
	5p14.2
	5p14.1
	5p13.3
	5p13.2
LIFR	5p13.1
5	5p12
	5p11
	5q11.1
	5q11.2
	5q12.1
	5q12.2
	5q12.3
	5q13.1
	5q13.2
	5q13.3
	5q14.1
	5q14.2
	5q14.3
	5q15
	5q21.1
	5q21.2
	5q21.3
	5q22.1
	5q22.2
	5q22.3
	5q23.1
	5q23.2
	5q23.3
	5q31.1
	5q31.2
	5q31.3
	5q32
	5q33.1
	5q33.2
	5q33.3
	5q34
	5q35.1
	5q35.2
	5q35.3
	6p25.3
	6p25.2
	6p25.1
BMP6	6p24.3
	6p24.2
	6p24.1
	6p23
SOX4	6p22.3
	6p22.2
	6p22.1
OCT3	6p21.33
NOTCH4	6p21.32
	6p21.31
	6p21.2
	6p21.1
	6p12.3
	6p12.2
6	6p12.1
	6p11.2
	6p11.1
	6q11.1
	6q11.2
	6q12
	6q13
	6q14.1
	6q14.2
	6q14.3
	6q15
	6q16.1
	6q16.2
	6q16.3
	6q21
	6q22.1
	6q22.2
	6q22.31
	6q22.32
	6q22.33
	6q23.1
	6q23.2
	6q23.3
	6q24.1
	6q24.2
	6q24.3
	6q25.1
	6q25.2
	6q25.3
	6q26
	6q27
	7p22.3
	7p22.2
	7p22.1
	7p21.3
	7p21.2
	7p21.1
	7p15.3
	7p15.2
	7p15.1
	7p14.3
	7p14.2
	7p14.1
	7p13
	7p12.3
	7p12.2
	7p12.1
7	7p11.2
	7p11.1
	7q11.1
	7q11.21
	7q11.22
FZD9	7q11.23
	7q21.11
	7q21.12
FZD1	7q21.13
	7q21.2
	7q21.3
	7q22.1
	7q22.2
	7q22.3
	7q31.1
WNT2	7q31.2
	7q31.31
	7q31.32
	7q31.33
SMO	7q32.1
	7q32.2
	7q32.3
	7q33
	7q34
	7q35
	7q36.1
	7q36.2
	7q36.3
	8p23.3
	8p23.2
	8p23.1
	8p22
	8p21.3
	8p21.2
	8p21.1
	8p12																											/
	8p11.23
	8p11.22
8	8p11.21
	8p11.1
	8q11.1
SNAI2	8q11.21
	8q11.22
	8q11.23
	8q12.1
	8q12.2
	8q12.3
	8q13.1
	8q13.2
	8q13.3
	8q21.11
	8q21.12
	8q21.13
	8q21.2
	8q21.3
	8q22.1
	8q22.2
	8q22.3
	8q23.1
	8q23.2
	8q23.3
	8q24.11
	8q24.12
	8q24.13
MYC	8q24.21
	8q24.22
	8q24.23
	8q24.3
	9p24.3
	9p24.2
	9p24.1
	9p23
	9p22.3
	9p22.2
	9p22.1
	9p21.3
MOB3B	9p21.2
	9p21.1
	9p13.3
	9p13.2
	9p13.1
	9p12
9	9p11.2
	9p11.1
	9q11
	9q12
	9q13
	9q21.11
	9q21.12
ALDH1A1	9q21.13
	9q21.2
	9q21.31
	9q21.32
	9q21.33
	9q22.1
	9q22.2
	9q22.31
	9q22.32
TGFBR1	9q22.33
	9q31.1
KLF4	9q31.2
	9q31.3
	9q32
	9q33.1
	9q33.2
	9q33.3
	9q34.11
	9q34.12
	9q34.13
	9q34.2
NOTCH1	9q34.3
	10p15.3
KLF6	10p15.2
	10p15.1
	10p14
VIM	10p13
	10p12.33
	10p12.32
	10p12.31
BMI1	10p12.2
	10p12.1
	10p11.23
ZEB1	10p11.22
10	10p11.21
	10p11.1
	10q11.1
	10q11.21
	10q11.22
	10q11.23
	10q21.1
	10q21.2
	10q21.3
NODAL	10q22.1
	10q22.2
	10q22.3
	10q23.1
	10q23.2
	10q23.31
	10q23.32
	10q23.33
	10q24.1
	10q24.2
	10q24.31
	10q24.32
	10q24.33
	10q25.1
	10q25.2
	10q25.3
	10q26.11
	10q26.12
	10q26.13
	10q26.2
	10q26.3
	11p15.5
	11p15.4
	11p15.3
	11p15.2
	11p15.1
	11p14.3
	11p14.2
	11p14.1
	11p13
	11p12
	11p11.2
11	11p11.12
	11p11.11
	11q11
	11q12.1
	11q12.2
	11q12.3
	11q13.1
	11q13.2
	11q13.3
	11q13.4
	11q13.5
	11q14.1
	11q14.2
	11q14.3
	11q21
	11q22.1
	11q22.2
	11q22.3
	11q23.1
	11q23.2
	11q23.3
	11q24.1
	11q24.2
	11q24.3
	11q25
	12p13.33
	12p13.32
NANOG	12p13.31
	12p13.2
	12p13.1
	12p12.3
	12p12.2
	12p12.1
	12p11.23
	12p11.22
12	12p11.21
	12p11.1
	12q11
	12q12
	12q13.11
	12q13.12
	12q13.13
	12q13.2
	12q13.3
	12q14.1
	12q14.2
	12q14.3
	12q15
	12q21.1
	12q21.2
	12q21.31
	12q21.32
	12q21.33
	12q22
	12q23.1
	12q23.2
	12q23.3
	12q24.11
	12q24.12
	12q24.13
	12q24.21
	12q24.22
	12q24.23
	12q24.31
	12q24.32
	12q24.33
	13p13
	13p12
13	13p11.2
	13p11.1
	13q11
	13q12.11
	13q12.12
	13q12.13
FLT3	13q12.2
	13q12.3
	13q13.1
	13q13.2
SMAD9	13q13.3
	13q14.11
	13q14.12
	13q14.13
	13q14.2
	13q14.3
	13q21.1
	13q21.2
KLF5	13q21.31
	13q21.32
	13q21.33
	13q22.1
	13q22.2
	13q22.3
	13q31.1
	13q31.2
	13q31.3
	13q32.1
	13q32.2
ZIC2	13q32.3
	13q33.1
	13q33.2
	13q33.3
SOX1	13q34
	14p13
	14p12
14	14p11.2
	14p11.1
	14q11.1
	14q11.2
	14q12
	14q13.1
	14q13.2
	14q13.3
	14q21.1
	14q21.2
	14q21.3
	14q22.1
	14q22.2
	14q22.3
	14q23.1
	14q23.2
	14q23.3
	14q24.1
	14q24.2
	14q24.3
	14q31.1
	14q31.2
	14q31.3
	14q32.11
	14q32.12
	14q32.13
	14q32.2
	14q32.31
	14q32.32
	14q32.33
	15p13
	15p12
15	15p11.2
	15p11.1
	15q11.1
	15q11.2
	15q12
	15q13.1
	15q13.2
	15q13.3
	15q14
	15q15.1
	15q15.2
	15q15.3
	15q21.1
	15q21.2
	15q21.3
	15q22.1
	15q22.2
	15q22.31
	15q22.32
	15q22.33
	15q23
	15q24.1
	15q24.2
	15q24.3
	15q25.1
	15q25.2
	15q25.3
	15q26.1
	15q26.2
	15q26.3
SOX8	16p13.3
	16p13.2
	16p13.13
	16p13.12
	16p13.11
	16p12.3
	16p12.2
	16p12.1
LAT	16p11.2
16	16p11.1
	16q11.1
	16q11.2
	16q12.1
	16q12.2
	16q13
	16q21
	16q22.1
	16q22.2
	16q22.3
	16q23.1
	16q23.2
	16q23.3
	16q24.1
	16q24.2
	16q24.3
	17p13.3
	17p13.2
	17p13.1
	17p12
17	17p11.2
	17p11.1
	17q11.1
	17q11.2
	17q12
	17q21.1
	17q21.2
	17q21.31
	17q21.32
	17q21.33
	17q22
	17q23.1
	17q23.2
	17q23.3
	17q24.1
	17q24.2
	17q24.3
	17q25.1
	17q25.2
	17q25.3
	18p11.32
	18p11.31
	18p11.23
	18p11.22
18	18p11.21
	18p11.1
	18q11.1
	18q11.2
	18q12.1
	18q12.2
	18q12.3
SMAD2	18q21.1
SMAD4	18q21.2
	18q21.31
	18q21.32
	18q21.33
	18q22.1
	18q22.2
	18q22.3
	18q23
LMNB2	19p13.3
INSR	19p13.2
KLF1	19p13.13
	19p13.12
KLF2	19p13.11
19	19p12
	19p11
	19q11
	19q12
	19q13.11
	19q13.12
	19q13.13
	19q13.2
	19q13.31
	19q13.32
	19q13.33
	19q13.41
	19q13.42
	19q13.43
	20p13
	20p12.3
	20p12.2
	20p12.1
	20p11.23
	20p11.22
20	20p11.21
	20p11.1
	20q11.1
	20q11.21
	20q11.22
	20q11.23
	20q12
	20q13.11
	20q13.12
	20q13.13
	20q13.2
	20q13.31
	20q13.32
	20q13.33
	21p13
	21p12
21	21p11.2
	21p11.1
	21q11.1
	21q11.2
	21q21.1
	21q21.2
	21q21.3
	21q22.11
	21q22.12
	21q22.13
	21q22.2
	21q22.3
	22p13
	22p12
22	22p11.2
	22p11.1
	22q11.1
	22q11.21
	22q11.22
	22q11.23
	22q12.1
	22q12.2
	22q12.3
	22q13.1
	22q13.2
	22q13.31
	22q13.32
	q13.33
	Xp22.33
	Xp22.32
	Xp22.31
	Xp22.2
	Xp22.13
	Xp22.12
	Xp22.11
	Xp21.3
	Xp21.2
	Xp21.1
	Xp11.4
	Xp11.3
	Xp11.23
	Xp11.22
X	Xp11.21
	Xp11.1
	Xq11.1
	Xq11.2
	Xq12
	Xq13.1
	Xq13.2
	Xq13.3
	Xq21.1
	Xq21.2
	Xq21.31
	Xq21.32
	Xq21.33
	Xq22.1
	Xq22.2
	Xq22.3
	Xq23
	Xq24
	Xq25
	Xq26.1
	Xq26.2
	Xq26.3
	Xq27.1
	Xq27.2
	Xq27.3
	Xq28
									Gain
									Loss
									Loss/Gain
									Stemness gene
							B1		Before treatment
							B1		After treatment
									Patient with metastasis
[truncated: 53 more columns]
